# Supplementary material for: Innovative Visualization and Quantification of Extracellular Vesicles Interaction with and Incorporation in Target Cells in 3D Microenvironments
Source: Cells. 2020 May 9;9(5):1180. doi: 10.3390/cells9051180 (PMC7291305; doi:10.3390/cells9051180)
Supplement: Supplementary file 1 [file cells-09-01180-s001.zip]

Archive with 2 entries (1 files):
- Video_Cells/Video S1_Cells.wmv
- Video_Cells/
